# Supplementary material for: A genome-wide linkage analysis for reproductive traits in F2 Large White × Meishan cross gilts
Source: Anim Genet. 2014 Jan 23;45(2):191–7. doi: 10.1111/age.12123 (PMC4282129; doi:10.1111/age.12123)
Supplement: Figure S2 — Interval mapping for QTL with effects on TBA, LS, PS, OR and TN on SSC6. [file age0045-0191-sd4.txt]

FigureS2 Interval mapping forQTL with effects on TBA, LS, PS, OR and TN on SSC6. 
Chromosome-widesignificancelevel at P<0.05 (broken red line) and P<0.01 (solid red line). 
TBA, total born alive; LS, littersize; PS, prenatal survival; OR, ovulation rate; TN, teat 
number.
 
10 20 30 40 50 60 70 80 90 100
0
1
2
3
4
5
6
7
S0035
SW
105
7
S0220 SW
12
2
SW
31
6
SW
71
S0031 S0228
F
-
v
a
l
u
e

(v
a
r
i
a
n
c
e

r
a
ti
o
)
SSC6 - Marker positions and map length (cM)
T
BA
LS
PS
OR
TN
0
.
0
5
0
.
0
1
