# Supplementary material for: A genome-wide linkage analysis for reproductive traits in F2 Large White × Meishan cross gilts
Source: Anim Genet. 2014 Jan 23;45(2):191–7. doi: 10.1111/age.12123 (PMC4282129; doi:10.1111/age.12123)
Supplement: Figure S3 — Interval mapping for QTL with effects on TBA, LS, PS, OR and TN on SSC7. [file age0045-0191-sd6.txt]

FigureS3 Interval mapping forQTL with effects on TBA, LS, PS, OR and TN on SSC7. 
Chromosome-widesignificancelevel at P<0.05 (broken red line) and P<0.01 (solid red line). 
TBA, total born alive; LS, littersize; PS, prenatal survival; OR, ovulation rate; TN, teat 
number.
10 20 30 40 50 60 70 80 90 100 110 120
0
1
2
3
4
5
6
7
8
9
S0
02
5
SW
21
55
TN
FB
BM
P5
SW
20
19
DAX
X
S0
10
2
S0
06
6
SW
63
2
S0
10
1
SW
76
4
F
-
v
a
l
u
e

(v
a
r
i
a
n
c
e

r
a
ti
o
)
SSC7 - Marker positions and map length (cM)
T
BA
LS
PS
OR
TN
0
.
0
5
0
.
0
1 
