# Supplementary material for: A genome-wide linkage analysis for reproductive traits in F2 Large White × Meishan cross gilts
Source: Anim Genet. 2014 Jan 23;45(2):191–7. doi: 10.1111/age.12123 (PMC4282129; doi:10.1111/age.12123)
Supplement: Figure S4 — Interval mapping for QTL with effects on TBA, LS, PS, OR and TN on SSC8. [file age0045-0191-sd8.txt]

FigureS4 Interval mapping forQTL with effects on TBA, LS, PS, OR and TN on SSC8. 
Chromosome-widesignificancelevel at P<0.05 (broken red line) and P<0.01 (solid red line). 
TBA, total born alive; LS, littersize; PS, prenatal survival; OR, ovulation rate; TN, teat 
number.
10 20 30 40 50 60 70 80 90 100 110 120 130
0
1
2
3
4
5
6
7
8
9
SW
24
10 HD
SW
26
11
SW
90
5
QD
PR
SL
IT
2
SW
7
KIT
GN
RH
R
SU
LT
E-
1
S0
01
7
AREG F
GG
S0
22
5
S0
79
4
KS
19
2
SW
76
3
S0
79
3
238o22b
27o17
SW
15
51
SW
79
0
SW
61
S0
78
2
SP
P1
IB
SP
S0
79
2
SW
19
80
44
3f
10
KS
90
4
S0
17
8
F
-
v
a
l
u
e

(v
a
r
i
a
n
c
e

r
a
ti
o
)
SSC8 - Marker positions andmap length (cM)
T
BA
LS
PS
TN
OR
0
.
0
5
0
.
0
1 
