# Supplementary material for: A genome-wide linkage analysis for reproductive traits in F2 Large White × Meishan cross gilts
Source: Anim Genet. 2014 Jan 23;45(2):191–7. doi: 10.1111/age.12123 (PMC4282129; doi:10.1111/age.12123)
Supplement: Figure S6 — Interval mapping for QTL with effects on TBA, LS, PS, OR and TN on SSC15. [file age0045-0191-sd12.txt]

FigureS6 Interval mapping forQTL with effects on TBA, LS, PS, OR and TN on 
SSC15. Chromosome-widesignificancelevel at P<0.05 (broken red line) and P<0.01 (solid 
red line). TBA, total born alive; LS, litter size; PS, prenatal survival; OR, ovulation rate; TN, 
teat number. 
10 20 30 40 50 60 70 80
0
1
2
3
4
5
6
7
8
9
S0355 S0148 SW
96
4
S0149 SW
93
6
SW
11
19
F
-
v
a
l
u
e

(v
a
r
i
a
n
c
e

r
a
ti
o
)
SSC15 - Marker positions andmap length (cM)
T
BA
LS
PS
OR
TN
0
.
0
5
0
.
0
1 
