# Supplementary material for: A genome-wide linkage analysis for reproductive traits in F2 Large White × Meishan cross gilts
Source: Anim Genet. 2014 Jan 23;45(2):191–7. doi: 10.1111/age.12123 (PMC4282129; doi:10.1111/age.12123)
Supplement: Figure S7 — Interval mapping for QTL with effects on TBA, LS, PS, OR and TN on SSC18. [file age0045-0191-sd14.txt]

FigureS7 Interval mapping forQTL with effects on TBA, LS, PS, OR and TN on 
SSC18. Chromosome-widesignificancelevel at P<0.05 (broken red line) and P<0.01 (solid 
red line). TBA, total born alive; LS, litter size; PS, prenatal survival; OR, ovulation rate; TN, 
teat number. 
 
10 20 30 40 50
0
1
2
3
4
5
6
7
8
SW
18
08
SW
25
40 SY
4
SW
19
84
SW
78
7
SW
16
82
S0062 S0120 S0306 S
Y3
1
INH
BA
F
-
v
a
l
u
e

(v
a
r
i
a
n
c
e

r
a
ti
o
)
SSC18 - Marker positions and map length (cM)
T
BA
LS
PS
OR
TN
0
.
0
5
0
.
0
1
