# Supplementary material for: A genome-wide linkage analysis for reproductive traits in F2 Large White × Meishan cross gilts
Source: Anim Genet. 2014 Jan 23;45(2):191–7. doi: 10.1111/age.12123 (PMC4282129; doi:10.1111/age.12123)
Supplement: Table S1 — List of markers. [file age0045-0191-sd16.txt]

Table S1 List of markers. Themarker details presented include: location ofthe marker in thegenome (SSC), name ofthe marker, fluorescent-
tagfor thelabelled primer, primer sequences, sizeofthe product to beamplified (bp), and the optimal annealingtemperatura(Tm) foreach pair 
ofprimers. 
SSC Marker name Primers Primer sequence 5' - 3'
Product size 
bp 
Tm
BAC clone 
sequence 
1 CH242-501j10
501J10-FAM GGCTCAAGTACCTGGACTTAGTCTGC
224 60
CU694923
501J10-R TGCCACATTTCTAGGCACACAGTT 
8 S0782
bT139L4SP6-FAM GAGGGTGAGAGAGTCAGAGGAGA 
117-167 57
PigE-139L4 
bT139L4SP6-R  GATGGTTTCCTGGAAGCAGAGCTA 
8 S0792
bT55F17T7-VIC GGAATATTTCACGAGATGCTCAA 
156-192 62
PigE-55F17 
bT55F17T7-R CCCTAGCCTGAGAACCTCCACAT 
8 S0793
bT115B2T7-PET CAAGGTGGGAACCAGGCATACATA 
111-146 55
PigE-115B2
bT115B2T7-R TCTGTAATCATTTACTGTGGGTGACCA 
8 S0794
bT190O14T7-NED TTCTGCTGCTCAATATTGGACGTT 
236 -243 57
PigE-190O14
bT190O14T7-R TGGCTGATTCTTGTGAACTGTGA
8 CH242-238o22
238o22-PET CCAAGGCCGTGTGTGAGGATTAT 
199 55
CU606871
238o22-R TGGAAAAACACTTCAGGCAACTG 
8 CH242-27o17
27o17-NED CCTTCTCTCTCCCATTTCCTTCTC
195 58
CU633175
27o17-R TCCTTCTCTCCTTCTTTGCCTTTC 
8 CH242-443f10
443f10-PET TCTTTCCAAGGGATCATAAAGTCTGA
143 50
CU467102
443f10-R GGCTCTCTGATCCCAAATCCTGA 
5 GDF11 
GDF11-NED CCACTTCTTGTGACTATGTGCAAG 
113-136 58 - 
GDF11-R GCCATCAGACCATATGGCC 
7 DAXX 
DAXX-NED GTGTCAGCAGGCAGGAAGA 
182-196 58 - 
DAXX-R GTGGCATAGGTTGGTGGC 
17 S0296-2
S0296-2-PET TGAAAAATAACAAGAACCAC 
161-181 50 - 
S0296-2-R AAAAGCAAATAATGATAATAG 
 
