# Supplementary material for: A genome-wide linkage analysis for reproductive traits in F2 Large White × Meishan cross gilts
Source: Anim Genet. 2014 Jan 23;45(2):191–7. doi: 10.1111/age.12123 (PMC4282129; doi:10.1111/age.12123)
Supplement: Table S2 — Linkage maps for the 18 porcine autosomal chromosomes and X chromosome. [file age0045-0191-sd18.txt]

Table S2 Linkagemaps forthe18 porcineautosomal chromosomes and X chromosome. 
Each map indicates name of chromosome, names ofthe markers, and position ofeach marker 
in cM.
SSC Marker Position SSC Marker Position SSC Marker Position SSC Marker Position 
1 SW1515 0.0 5 IGF1 95.4 8 SW1551 105.0 13 SW225 63.9
 501j10 0.9  SW1954 109.7  SW790 106.1  SW398 70.5
 SW64 9.2  SW967 129.4  SW61 108.8  SW1056 81.2
 S0008 24.6 6 S0035 0.0  S0782 112.3  SW769 97.0
 CGA 32.9  SW1057 45.0  SPP1-1 121.2  S0215 97.8
 S0122 38.0  S0220 75.4  SPP1-4 121.2 14 SW857 0.0
 S0082 50.9  SW122 83.8  SPP1-5 121.2  SW2496 15.3
 S0155 60.1  SW316 88.3  SPP1-6 121.2  SW295 35.8
 SW1301 100.5  SW71 93.6  IBSP 121.4  SW210 41.0
2 SW2443 0.0  S0031 97.3  S0792 124.4  S0007 53.0
 SW256 24.2  S0228 102.1  SW1980 125.9  SW761 67.9
 SW240 48.3 7 S0025 0.0  443f10 130.9  SW1557 78.2
 FSHB-2 58.0  SW2155 26.2  KS904 131.3  SW2515 97.2
 SW1026 64.2  TNFB 46.3  S0178 136.2  SWC27 100.2
 S0091 67.3  BMP5 47.3 9 SW983 0.0 15 S0355 0.0
 SW395 68.7  SW2019 47.9  SW911 34.3  S0148 12.4
 S0226 75.9  DAXX 49.2  APOA1 58.6  SW964 29.5
 SW1695 82.6  S0102 55.7  SW1677 65.6  S0149 38.5
 S0378 95.0  S0066 65.7  S0295 85.5  SW936 59.6
 SW1879 99.7  SW632 84.1  SW174 104.3  SW1119 89.8
 S0036 135.4  S0101 109.2  SW749 124.0 16 SW742 0.0
3 SW274 0.0  SW764 129.7 10 SW830 0.0  SW403 17.6
 SW72 41.5 8 SW2410 0.0  SW443 29.0  S0026 37.8
 SW2527 58.3  HD-1 2.5  S0070 65.5  SW1897 63.5
 SW902 69.2  SW2611 3.7  SW1041 71.6 17 SW335 0.0
 FSHR-1 85.8  SW905 19.3  SW951 95.3  S0296-2 27.5
 FSHR-2 85.8  QDPR-1 32.6  SWR67 111.7  S0359 55.5
 S0167 94.8  SLIT2 44.1 11 S0385 0.0  SW2431 79.0
 S0002 113.1  SW7 65.2  SW1632 19.9 18 SW1808 0.0
 SW590 139.4  KIT 70.7  SW151 40.5  SW2540 1.3
4 S0227 0.0  GNRHR-1 72.8  S0230 48.5  SY4 5.4
 S0301 28.0  GNRHR-2 72.8  SW703 69.6  SW1984 22.6
 S0001 40.6  SULTE1 73.1 12 SW2490 0.0  SW787 24.6
 S0023 53.6  S0017 73.1  S0143 5.3  SW1682 31.5
 S0217 54.4  AREG 73.7  SW957 29.9  S0062 32.3
 S0073 63.6  FGG-1 75.6  SW874 50.6  S0120 33.2
 S0214 66.7  FGG-2 75.6  S0090 63.0  S0306 37.7
 SW445 88.2  S0225 89.1 13 S0282 0.0  SY31 52.4
 S0097 108.4  S0794 90.9  SW1378 14.1  INHBA 54.7
5 SW413 0.0  KS192 93.5  S0076 25.0 X SW2456 0.0
 SWR453 40.6  SW763 94.1  SW344 35.3  SW1943 32.1
 GDF11 52.3  S0793 98.7  SW2448 50.4  S0218 66.8
 DAGK 52.8  238o22b 101.3  SW1105 56.4    
 S0005 67.3  27o17 103.0  S0068 57.8    
 
